# Supplementary material for: Finding the shortest path with PesCa: a tool for network reconstruction
Source: F1000Res. 2016 Apr 7;4:484. Originally published 2015 Aug 5. [Version 2] doi: 10.12688/f1000research.6769.2 (PMC5054806; doi:10.12688/f1000research.6769.2)
Supplement: Supplementary file 1 [file f1000research-4-8872-s0000.tgz › 06c552af-4ea2-4746-8031-476e736b7f14.sif]

Node 10	interaction	Node 9
Node 10	interaction	Node 7
Node 8	undirected	Node 9
Node 7	undirected	Node 8
Node 5	undirected	Node 6
Node 4	undirected	Node 7
Node 4	undirected	Node 6
Node 4	undirected	Node 5
Node 4	undirected	Node 1
Node 3	undirected	Node 9
Node 3	undirected	Node 2
Node 2	undirected	Node 9
Node 1	undirected	Node 6
Node 1	undirected	Node 5
